# Supplementary material for: Calcium Release-Activated Calcium (CRAC) Channel Inhibition Suppresses Pancreatic Ductal Adenocarcinoma Cell Proliferation and Patient-Derived Tumor Growth
Source: Cancers (Basel). 2020 Mar 22;12(3):750. doi: 10.3390/cancers12030750 (PMC7140111; doi:10.3390/cancers12030750)
Supplement: Supplementary file 1 [file cancers-12-00750-s001.zip]

Archive with 3 entries (2 files):
- cancers-626349 supplementary final/
- cancers-626349 supplementary final/cancers-626349 supplementary layout.pdf
- cancers-626349 supplementary final/cancers-626349 Western Blot.pptx
